# Supplementary material for: SAMM50-rs2073082, -rs738491 and -rs3761472 Interactions Enhancement of Susceptibility to Non-Alcoholic Fatty Liver Disease
Source: Biomedicines. 2023 Aug 29;11(9):2416. doi: 10.3390/biomedicines11092416 (PMC10525902; doi:10.3390/biomedicines11092416)
Supplement: Supplementary file 1 [file biomedicines-11-02416-s001.zip]

Archive with 1 entries (1 files):
- biomedicines-2540428-supplementary.pdf
